# Supplementary material for: Neoadjuvant Modified Short-Course Radiotherapy Followed by Delayed Surgery for Locally Advanced Rectal Cancer
Source: Cancers (Basel). 2021 Aug 15;13(16):4112. doi: 10.3390/cancers13164112 (PMC8394890; doi:10.3390/cancers13164112)
Supplement: Supplementary file 1 [file cancers-13-04112-s001.zip]

Archive with 1 entries (1 files):
- cancers-1329041-supplementary.pdf
